# Supplementary material for: Antimicrobial Resistance, Biocide Tolerance, and Bacterial Diversity of a Dressing Made from Coriander and Parsley after Application of Treatments Using High Hydrostatic Pressure Alone or in Combination with Moderate Heat
Source: Foods. 2022 Aug 27;11(17):2603. doi: 10.3390/foods11172603 (PMC9455834; doi:10.3390/foods11172603)
Supplement: Supplementary file 1 [file foods-11-02603-s001.zip]

Archive with 1 entries (1 files):
- foods-1806073-supplementary.pdf
